# Supplementary material for: Layered Functional Network Analysis of Gene Expression in Human Heart Failure
Source: PLoS One. 2009 Jul 24;4(7):e6288. doi: 10.1371/journal.pone.0006288 (PMC2712681; doi:10.1371/journal.pone.0006288)
Supplement: Annex S1 — Layered PPI network of ICM (0.53 MB ZIP) [file pone.0006288.s001.zip]

Archive with 1 entries (1 files):
- Annex S1.cys
