# Supplementary material for: Layered Functional Network Analysis of Gene Expression in Human Heart Failure
Source: PLoS One. 2009 Jul 24;4(7):e6288. doi: 10.1371/journal.pone.0006288 (PMC2712681; doi:10.1371/journal.pone.0006288)
Supplement: Annex S2 — GenePro analysis result of proteins encoded by genes of significantly over-represented GO biological processes (0.04 MB XLS) [file pone.0006288.s002.xls]

## Sheet: result
GenePro analysis result of proteins encoded by genes of significantly over-represented GO biological processes
		PPI	1	2	3	4	5	6	7	8	9	10	11	12
	RNA processing	1	14	5	2	3	7	6	0	0	0	0	0	0
	intracellular transport	2	5	13	3	0	9	7	1	0	0	0	0	0
	RNA transport	3	2	3	0	1	0	1	0	0	0	0	0	0
	fatty acid metabolic process	4	3	0	1	12	1	3	0	0	0	0	0	0
	protein import into nucleus	5	7	9	0	1	0	3	3	0	0	0	0	0
	proteolysis	6	6	7	1	3	3	10	0	0	0	0	0	0
	immune response activation	7	0	1	0	0	3	0	3	2	3	0	1	0
	G-protein coupled receptor signaling pathway	8	0	0	0	0	0	0	2	3	6	0	0	0
	ion homeostasis	9	0	0	0	0	0	0	3	6	2	0	1	0
	regulation of blood pressure	10	0	0	0	0	0	0	0	0	0	2	0	0
	tissue morphogenesis	11	0	0	0	0	0	0	1	0	1	0	2	0
	heart contraction and heart rate regulation	12	0	0	0	0	0	0	0	0	0	0	0	0

## Sheet: protein
CID	ORF		Note: the CID number represents the significantly over-represented GO biological process. ORF means the ENTREZ gene ID of the genes included in corresponding biological process.
1	3184
1	6432
1	26512
1	11103
1	6430
1	140890
1	10659
1	10521
1	7536
1	9988
1	11193
1	11340
1	29102
1	27292
1	8731
1	23435
1	10250
1	25821
1	55178
1	220988
1	4603
1	51106
1	54433
1	10921
1	9360
1	6634
1	549
1	79869
1	10625
1	23405
1	3183
1	22859
1	23256
1	23405
1	23435
1	25821
1	27332
1	51107
1	51367
1	51433
1	54433
1	55851
1	56478
1	57122
1	79023
1	91746
1	140890
2	22872
2	51510
2	79023
2	8027
2	9874
2	3799
2	11140
2	8125
2	5862
2	7251
2	1315
2	10228
2	11252
2	26517
2	23256
2	9804
2	57122
2	8773
2	56478
2	22916
2	7514
2	6728
2	288
2	56681
2	55746
2	9818
2	27243
2	9482
2	9527
2	64130
2	51466
2	22938
2	7415
2	1314
2	7345
2	8504
2	842
2	9765
2	7846
2	6812
2	3895
2	3836
2	23390
2	3842
2	9972
2	11124
2	22872
2	23192
2	26517
2	27243
3	348995
3	10128
3	29928
3	79042
3	79602
4	79966
4	10891
4	1573
4	56922
4	8443
4	2181
4	1962
4	5577
4	5096
4	4023
4	2053
4	6307
4	34
4	7915
4	79602
4	223
4	1892
4	4048
4	22938
4	23478
4	23659
4	56898
4	56922
4	64130
4	64750
5	4601
5	4869
5	6418
5	2932
5	1434
5	7248
5	5191
5	7175
5	10140
5	3717
5	11275
5	11340
5	22878
5	22916
5	23390
5	26190
5	29102
5	51106
5	51466
5	51510
5	51747
5	51764
5	56681
5	79869
5	79966
5	220988
5	348995
6	729
6	8425
6	23192
6	64750
6	7326
6	2697
6	8237
6	7337
6	51433
6	7874
6	23032
6	9252
6	290
6	6921
6	5682
6	5685
6	1191
6	5695
6	7321
6	5701
6	5700
6	9861
6	1509
6	8722
6	4255
6	22882
6	23032
6	23417
6	26512
6	27292
6	29928
6	55178
6	55746
6	56302
6	81562
7	5199
7	4615
7	712
7	713
7	9332
7	732
7	727
7	6778
7	602
7	3565
7	6774
7	12
7	8741
7	26532
7	60625
8	3351
8	2786
8	9620
8	2870
8	2869
8	1230
8	51764
8	8326
8	6261
8	2561
8	5739
8	2532
8	1238
8	147
8	6865
8	5777
8	2775
8	6004
9	84679
9	6550
9	8506
9	4609
9	6356
9	6357
9	4502
9	6387
9	6347
9	5029
9	6011
9	9368
9	3263
9	1991
9	84679
10	94
10	5972
10	10159
10	3162
10	153
11	8928
11	655
11	57045
11	8646
11	2125
11	2139
11	7053
11	3055
11	57045
12	4624
12	7068
12	10021

## Sheet: interaction
8027:3717		Note: Protien is represented by the ENTREZ gene ID of the corresponding encoding gene.
34:5096
55746:79023
9368:6550
6774:4609
10921:140890
6356:1238
7514:4869
10921:6432
5191:5264
23659:79602
3717:7415
1991:6387
3799:8773
712:713
55746:348995
602:2932
5682:11340
3717:6778
1962:56922
5777:6778
9524:79966
10921:7874
4048:9520
140890:10521
5685:5682
57122:7175
57122:79023
7138:22981
7514:9972
8326:2775
3184:3842
5701:5700
3184:2932
5682:5695
34:2181
2925:6865
549:56922
732:727
7326:7337
6418:8125
717:727
6774:3836
2775:6004
4023:223
10798:8590
2697:7846
29967:27231
5701:9861
57122:348995
147:6865
9861:5700
3717:6774
886:2925
4869:8013
9972:7175
8773:9874
9368:2870
1573:2053
7514:8125
6307:11275
1230:6347
34:1892
6347:2532
5685:717
549:1892
10521:7536
7415:5700
1892:56922
6728:3842
7321:11124
140890:3183
6634:140890
7321:7337
147:886
10228:8773
140890:6432
9482:1314
655:8646
6774:3055
34:1962
5685:11340
1991:12
9252:9874
5972:10159
1013:1005
1991:566
34:56922
55851:51107
3184:140890
1266:3936
57122:55746
6357:3189
10921:51747
10250:6430
9972:3842
6921:23032
886:6865
715:713
6728:3836
5685:5695
3799:3895
1230:6774
64750:51433
51442:7005
3362:153
23478:7326
10921:10250
6778:4609
1962:223
140890:220988
140890:6430
6011:3055
79023:348995
22859:23294
6774:6778
3717:288
712:715
7321:23478
8125:3836
57045:8646
147:2925
1315:5682
140890:4869
6347:1238
3351:5956
1892:1962
6357:1238
