# Supplementary material for: Layered Functional Network Analysis of Gene Expression in Human Heart Failure
Source: PLoS One. 2009 Jul 24;4(7):e6288. doi: 10.1371/journal.pone.0006288 (PMC2712681; doi:10.1371/journal.pone.0006288)
Supplement: Annex S3 — GenePro analysis result of protiens encoded by differentially regulated genes (0.14 MB XLS) [file pone.0006288.s003.xls]

## Sheet: result
GenePro analysis result of proteins encoded by differentially regulated genes
		PPI	1	2	3	4	5	6	7	8
	Nucleus(up)	1	142	142	11	0	16	5	1	0
	Cytoplasm (up)	2	142	294	49	1	4	58	14	0
	Plasma membrane (up)	3	11	49	22	0	0	4	1	0
	Extracellular (up)	4	0	1	0	3	0	0	0	0
	Nucleus (down)	5	16	4	0	0	23	18	0	0
	Cytoplasm (down)	6	5	58	4	0	18	83	45	14
	Plasma membrane (down)	7	1	14	1	0	0	45	40	21
	Extracellular (down)	8	0	0	0	0	0	14	21	59

## Sheet: protein
CID	ORF		Note: the CID number represents the subcellular location of proteins encoded by up-regulated or down-regulated genes. ORF means the ENTREZ gene ID of the diferentially regulated genes.
1	140890
1	5378
1	2959
1	90627
1	204851
1	8019
1	546
1	545
1	1434
1	8237
1	2965
1	22916
1	64793
1	51278
1	8462
1	26190
1	10055
1	10054
1	57496
1	7580
1	8065
1	9584
1	2115
1	84851
1	10048
1	7572
1	79869
1	8721
1	348995
1	10778
1	7374
1	9326
1	10771
1	10985
1	3276
1	10982
1	3275
1	8087
1	2138
1	10781
1	29997
1	113251
1	8930
1	9147
1	4299
1	54820
1	29789
1	79023
1	29080
1	79026
1	29087
1	29964
1	29969
1	23435
1	4008
1	2186
1	11193
1	79042
1	9818
1	9821
1	29072
1	55703
1	23414
1	9782
1	79665
1	6239
1	1876
1	11162
1	54840
1	7750
1	1195
1	55746
1	4204
1	9862
1	60625
1	51082
1	9859
1	6613
1	9874
1	4603
1	7073
1	7072
1	4601
1	4223
1	23126
1	6604
1	81565
1	253959
1	728642
1	55786
1	4255
1	23360
1	57062
1	10579
1	7769
1	4675
1	4676
1	11215
1	4674
1	4869
1	4673
1	9734
1	7763
1	23345
1	4286
1	9724
1	7536
1	27332
1	1105
1	10541
1	51631
1	10920
1	64318
1	51637
1	10921
1	220988
1	6418
1	10923
1	5178
1	10140
1	64743
1	22981
1	51019
1	10912
1	4692
1	5931
1	8555
1	8554
1	7514
1	404672
1	10521
1	10520
1	5965
1	7528
1	10933
1	55178
1	10128
1	23598
1	7704
1	26512
1	7707
1	22938
1	1153
1	10302
1	6662
1	54469
1	64783
1	5591
1	64750
1	6634
1	54433
1	10902
1	6432
1	7013
1	6430
1	26505
1	10891
1	23512
1	23515
1	8125
1	51367
1	26009
1	10625
1	27292
1	6595
1	6596
1	8364
1	26036
1	10659
1	5927
1	23543
1	3397
1	8625
1	60487
1	96764
1	56892
1	55120
1	26040
1	60492
1	27044
1	865
1	29102
1	29105
1	8815
1	28951
1	7270
1	29115
1	6996
1	5000
1	5001
1	3148
1	23309
1	404734
1	3150
1	9440
1	7692
1	9646
1	9643
1	2071
1	2627
1	2073
1	2078
1	54737
1	23328
1	79970
1	3131
1	4175
1	9616
1	9039
1	894
1	9031
1	23332
1	648
1	6921
1	6118
1	9972
1	9686
1	6938
1	3189
1	3182
1	3183
1	3184
1	29883
1	11073
1	8148
1	54700
1	163486
1	6919
1	1488
1	11331
1	1459
1	11340
1	51592
1	4779
1	51594
1	1070
1	5612
1	23291
1	1069
1	7181
1	4781
1	3836
1	2309
1	9184
1	9189
1	9988
1	9611
1	4739
1	11103
1	10467
1	7874
1	23244
1	54386
1	10250
1	23048
1	5436
1	22877
1	57178
1	5440
1	23077
1	22882
1	22889
1	157567
1	10426
1	8653
1	23099
1	51111
1	22864
1	5813
1	8658
1	22838
1	25920
1	54556
1	26225
1	25936
1	57122
1	6304
1	1027
1	8690
1	26092
1	7155
1	51742
1	27244
1	91746
1	25957
1	51747
1	901
2	23659
2	63917
2	22900
2	6093
2	55228
2	8027
2	8731
2	50618
2	7337
2	29902
2	7345
2	79614
2	549
2	8209
2	23637
2	78988
2	7326
2	78986
2	10087
2	22921
2	8443
2	1848
2	329
2	324
2	55207
2	7321
2	521
2	908
2	51287
2	1837
2	5332
2	8050
2	572
2	84869
2	2997
2	4976
2	9581
2	2982
2	63941
2	8722
2	1608
2	1806
2	5110
2	8504
2	10989
2	55245
2	29928
2	8470
2	192669
2	9550
2	8925
2	4925
2	63894
2	11155
2	55023
2	8491
2	286148
2	1892
2	11142
2	11140
2	8490
2	9352
2	8496
2	9737
2	55037
2	29978
2	9804
2	9360
2	3895
2	3035
2	29970
2	9167
2	4946
2	29088
2	6812
2	9562
2	29093
2	1639
2	9765
2	23438
2	11124
2	3421
2	80155
2	2181
2	55012
2	4953
2	24138
2	9829
2	6262
2	9792
2	9107
2	23405
2	8975
2	9798
2	9793
2	9500
2	2908
2	9812
2	1650
2	23417
2	23608
2	9789
2	9110
2	23412
2	3646
2	56948
2	56945
2	2932
2	9847
2	9124
2	9852
2	9527
2	8287
2	9520
2	2734
2	9524
2	4719
2	9861
2	3728
2	1573
2	57763
2	56911
2	4217
2	4216
2	55750
2	3717
2	9867
2	6224
2	201562
2	4607
2	56922
2	9882
2	81562
2	54477
2	23390
2	9891
2	55735
2	54872
2	54874
2	10313
2	10318
2	114885
2	4628
2	23107
2	23370
2	4659
2	5708
2	5709
2	5700
2	5701
2	4259
2	30851
2	65005
2	9709
2	5500
2	55791
2	5717
2	5719
2	4048
2	3708
2	5716
2	64963
2	4677
2	9086
2	5532
2	5529
2	10558
2	10559
2	22978
2	4698
2	64112
2	8525
2	25821
2	51433
2	10529
2	51611
2	23192
2	5137
2	1119
2	23593
2	26130
2	392
2	8562
2	5567
2	1398
2	7915
2	593
2	25813
2	26517
2	5577
2	22934
2	54453
2	51466
2	8776
2	7019
2	56478
2	5775
2	56683
2	7306
2	10105
2	26118
2	28227
2	56681
2	6449
2	6445
2	51444
2	8402
2	1155
2	5191
2	64769
2	1355
2	1315
2	1314
2	27068
2	158
2	10617
2	205
2	6782
2	10628
2	178
2	51196
2	819
2	8853
2	55108
2	223
2	816
2	51386
2	51382
2	842
2	200734
2	8637
2	7251
2	27034
2	832
2	55128
2	60488
2	56898
2	2887
2	7248
2	57599
2	9482
2	55325
2	6192
2	8618
2	8821
2	5204
2	2222
2	5203
2	8813
2	79735
2	8605
2	8802
2	51143
2	55347
2	9459
2	6167
2	10694
2	3336
2	54914
2	9652
2	9637
2	9252
2	9446
2	7284
2	9913
2	1798
2	54922
2	9054
2	2620
2	55312
2	2628
2	81554
2	1509
2	3799
2	79966
2	9419
2	2053
2	6124
2	6728
2	55816
2	8165
2	9698
2	11252
2	9958
2	1756
2	3300
2	2060
2	2803
2	2804
2	54963
2	2059
2	11275
2	1743
2	665
2	6138
2	1730
2	6133
2	9943
2	6128
2	79906
2	34
2	2339
2	10480
2	11329
2	1974
2	7165
2	7164
2	3858
2	55851
2	23263
2	7175
2	10228
2	1454
2	3842
2	53405
2	23012
2	9197
2	23294
2	55665
2	9994
2	3831
2	2585
2	79443
2	23032
2	7846
2	2581
2	55607
2	10443
2	51526
2	3612
2	55611
2	66008
2	10466
2	48
2	4728
2	10253
2	65997
2	4722
2	11315
2	4522
2	23241
2	22872
2	8672
2	22878
2	22884
2	22885
2	10808
2	200576
2	5033
2	23478
2	23479
2	5834
2	10007
2	55062
2	10423
2	7415
2	51106
2	1915
2	51107
2	10428
2	8655
2	2790
2	5826
2	23092
2	51706
2	51510
2	25998
2	8661
2	23499
2	54344
2	7818
2	7108
2	26059
2	5682
2	27231
2	5685
2	5481
2	51727
2	5264
2	5480
2	7138
2	5695
2	6307
2	5879
2	7140
2	5281
2	5289
2	26249
2	57644
2	5862
2	5096
2	27243
2	1962
2	6525
2	27246
2	5290
2	91754
2	5295
3	79602
3	1823
3	1829
3	27180
3	5348
3	5311
3	57470
3	4041
3	53373
3	3682
3	29967
3	6840
3	11188
3	9123
3	3655
3	23114
3	51669
3	2697
3	4883
3	7082
3	2487
3	2690
3	23348
3	51421
3	64130
3	64924
3	8773
3	8777
3	5796
3	6652
3	6653
3	56650
3	5797
3	351
3	6385
3	7220
3	23554
3	8639
3	682
3	1525
3	9218
3	3590
3	3761
3	3757
3	3759
3	9934
3	83700
3	10486
3	51566
3	9194
3	5621
3	3815
3	2564
3	23256
3	1499
3	25960
3	288
3	286
3	22883
3	1901
3	1000
3	51309
3	290
3	1939
3	7122
3	55281
3	1948
3	1956
4	3486
4	8425
4	729
4	5322
4	4023
4	3039
4	3043
4	1191
4	7060
4	3910
4	81578
4	3964
4	4879
4	26577
4	4054
4	4060
4	2254
4	2246
4	3552
4	276
4	7422
4	7424
4	5654
5	8013
5	1822
5	6875
5	8242
5	6886
5	140883
5	8433
5	2103
5	2101
5	2114
5	5317
5	10765
5	55252
5	55240
5	2139
5	3268
5	8928
5	79005
5	3211
5	3015
5	3017
5	994
5	991
5	4000
5	11187
5	3642
5	55702
5	55706
5	3662
5	3665
5	4615
5	7068
5	4609
5	55723
5	116039
5	9700
5	7982
5	11200
5	51003
5	8535
5	1104
5	10538
5	6688
5	5971
5	23594
5	1112
5	5993
5	57336
5	6663
5	7005
5	51442
5	25855
5	7494
5	8886
5	10609
5	602
5	168544
5	27288
5	6757
5	2000
5	6594
5	9212
5	51155
5	8342
5	54904
5	468
5	9242
5	4824
5	54913
5	4197
5	80237
5	54920
5	2623
5	2275
5	10188
5	6722
5	196
5	3195
5	3190
5	6737
5	9400
5	1748
5	3170
5	6720
5	7625
5	4782
5	2300
5	9188
5	7849
5	4761
5	4762
5	65988
5	2551
5	64858
5	11317
5	5450
5	7101
5	57804
5	58526
5	84525
5	5077
5	5076
5	51341
5	26232
5	54583
5	5093
6	330
6	6490
6	2953
6	3294
6	8729
6	55201
6	23624
6	10743
6	10742
6	10749
6	10069
6	10954
6	302
6	9588
6	5313
6	8471
6	4046
6	59286
6	54187
6	54814
6	56994
6	29780
6	9545
6	2752
6	6011
6	1611
6	9368
6	6281
6	6280
6	6282
6	6004
6	4940
6	6276
6	6275
6	6279
6	4956
6	93664
6	6261
6	23617
6	3055
6	1852
6	1656
6	760
6	54836
6	2528
6	3654
6	9133
6	2533
6	4495
6	4496
6	5740
6	4210
6	84679
6	1586
6	7074
6	23118
6	65265
6	3936
6	7053
6	3939
6	4624
6	64981
6	9064
6	11230
6	55512
6	55764
6	4056
6	5163
6	1103
6	5947
6	4689
6	10533
6	8537
6	4690
6	5141
6	27314
6	5566
6	5959
6	396
6	5148
6	7533
6	5954
6	5957
6	8572
6	8576
6	5777
6	5583
6	5581
6	6456
6	51477
6	51479
6	5593
6	55568
6	6624
6	54440
6	29122
6	6774
6	29124
6	7498
6	51171
6	6778
6	5216
6	27284
6	415
6	3101
6	124
6	23544
6	445
6	2886
6	9215
6	6195
6	6794
6	5009
6	2877
6	10634
6	2870
6	10841
6	2869
6	2644
6	9650
6	10159
6	881
6	10162
6	54726
6	11004
6	80228
6	875
6	871
6	10678
6	10174
6	9027
6	9020
6	2281
6	2287
6	79969
6	79955
6	29895
6	9402
6	9961
6	9945
6	2029
6	6134
6	3162
6	3163
6	4515
6	81492
6	51764
6	7171
6	4502
6	4501
6	2318
6	1075
6	2317
6	2314
6	1992
6	2584
6	5608
6	71
6	23254
6	4329
6	4133
6	47
6	11113
6	79400
6	64850
6	26083
6	8673
6	7805
6	5447
6	8682
6	25970
6	2786
6	1267
6	1266
6	84720
6	1264
6	116987
6	26276
6	89
6	7125
6	27232
6	27236
6	5268
6	5271
6	5272
6	262
6	57111
6	267
6	83992
7	941
7	8741
7	945
7	947
7	6865
7	929
7	5355
7	1438
7	5341
7	50848
7	5328
7	971
7	57292
7	9312
7	963
7	2125
7	8506
7	953
7	9332
7	10798
7	4045
7	3687
7	3898
7	3897
7	2775
7	10288
7	2707
7	2903
7	3643
7	6845
7	9127
7	3455
7	2925
7	4916
7	2532
7	5739
7	6614
7	5754
7	10581
7	7791
7	2675
7	4267
7	4685
7	9080
7	4061
7	10917
7	54210
7	6401
7	26532
7	1132
7	5956
7	10501
7	7301
7	5789
7	8590
7	6443
7	368
7	5798
7	1365
7	356
7	153
7	2209
7	8326
7	2207
7	2014
7	55365
7	10871
7	10859
7	5911
7	3383
7	2899
7	3107
7	2264
7	3362
7	147
7	886
7	3351
7	1501
7	4804
7	9620
7	2050
7	3777
7	2049
7	2048
7	2615
7	3790
7	3561
7	8140
7	56834
7	3764
7	3766
7	53822
7	11326
7	51599
7	23017
7	53616
7	56302
7	3811
7	2561
7	3802
7	4326
7	11119
7	1005
7	1009
7	5444
7	476
7	8685
7	5029
7	6554
7	6550
7	22859
7	6583
7	10804
7	51705
7	6567
7	94
7	495
7	10021
7	241
7	6520
7	1943
7	1238
7	1230
7	5097
7	1013
8	7349
8	8404
8	5360
8	3487
8	732
8	727
8	10085
8	1443
8	717
8	713
8	712
8	715
8	5320
8	3263
8	63827
8	5304
8	27159
8	566
8	1208
8	1893
8	3001
8	2162
8	2160
8	4017
8	1634
8	1667
8	3451
8	3452
8	114897
8	7078
8	7043
8	4242
8	7057
8	2691
8	4477
8	3976
8	284217
8	6696
8	5972
8	51806
8	8547
8	10516
8	57045
8	5199
8	1358
8	2006
8	6347
8	6357
8	6356
8	2200
8	7480
8	51365
8	6366
8	6360
8	27286
8	6387
8	2251
8	2249
8	8839
8	26291
8	8823
8	10637
8	9450
8	8190
8	1511
8	3562
8	655
8	656
8	3565
8	5650
8	11333
8	11330
8	9982
8	12
8	1991
8	1469
8	10218
8	3623
8	5406
8	11117
8	1270
8	8646
8	4582
8	6586
8	5054
8	50487

## Sheet: interaction
5332:1608		Note: Protien is represented by the ENTREZ gene ID of the corresponding encoding gene.
3815:1438
3662:4615
34:1962
8491:9252
2908:7337
1893:1822
71:5583
71:5581
3815:9402
2959:7528
5621:1191
5295:200576
51082:953
23309:4601
64112:55228
1962:223
51727:64963
7572:7704
5834:2997
1365:9080
51806:7053
3815:8777
5682:6192
3802:3811
2048:55786
26083:23637
2314:57470
4217:351
894:1027
29895:4624
9861:5700
9611:9734
9446:4259
5826:51669
5621:22883
3612:5332
5567:5593
23048:8658
6118:7374
3421:48
9402:5608
3590:1438
546:51631
57062:4609
23659:79602
4609:23244
53616:6195
4017:5754
7122:8777
5567:5577
6192:6138
6192:11340
9861:5709
2690:5777
6192:6133
9861:5708
34:5096
51196:1608
8326:5332
5567:1499
51566:51309
3646:1270
2071:404672
1511:23544
6192:9147
5879:23263
27286:2200
1956:2059
6401:27286
5777:3811
5695:4175
4728:4722
2160:5328
8685:27286
5272:55791
6133:5682
10912:55791
5957:2870
8776:6652
10048:54737
9861:5717
9861:5719
3148:5591
4676:4674
3815:2887
2690:5295
6093:29895
6663:8433
5777:945
5777:3802
23118:3654
4676:4675
5583:3055
5001:5000
55746:79023
3662:6778
1756:8618
10055:6613
11215:5500
4728:4719
1459:4676
23291:1499
5290:51196
57122:55746
23624:3643
3728:324
57336:6195
1915:10912
6347:1238
356:4690
3815:51196
3612:9054
27286:717
11119:55128
6118:55791
71:89
10921:10048
10921:10250
1756:23499
2959:4175
7769:10781
356:396
5834:178
593:1743
5320:1634
3561:3455
55750:9124
10054:6613
886:2925
8326:4041
7057:4041
51003:57111
53822:476
5593:3055
7704:648
3815:3717
6996:2908
29895:57644
5717:5719
5332:8525
1743:4673
71:29780
1499:30851
11329:816
34:56922
22978:205
5685:5695
5295:5289
65988:55786
2209:10288
5685:6124
572:6195
5682:9147
3815:5290
7704:5717
8050:1743
9943:5567
4883:79614
6093:8491
5581:3055
8661:3799
5685:5682
9500:9867
1230:6360
7692:10781
5879:9459
1991:5650
3815:5295
3646:56478
3001:23544
4879:4883
4000:23345
6138:6124
3799:8773
6133:9147
5148:205
602:2932
5685:717
816:5567
163486:8776
5957:6011
23479:9054
5199:29122
5272:51003
7533:994
2925:6865
6093:11329
51003:5717
5567:11329
4804:4916
10781:55786
5947:25855
6138:6133
3654:9020
351:12
7321:11124
7915:8802
732:727
6133:11340
10771:9611
51433:7704
4692:3552
51727:953
5685:6138
4008:8590
5685:6134
10302:6124
5685:6133
25821:7155
7704:5708
51003:80228
894:9988
8773:9874
5289:8821
5295:5290
1991:5328
2115:9252
3107:3811
51082:55703
6195:3055
4659:816
7818:56945
5304:6688
71:55607
7326:7337
1509:351
6133:6124
9588:51365
816:5332
6722:4824
396:220988
468:6195
9368:5290
6307:11275
5436:5440
3107:3802
7533:3757
26291:2264
57178:9882
9562:5332
8646:1822
5566:11113
1027:7345
655:656
2249:2264
3777:1315
53616:23012
1756:3761
11215:5577
5593:6195
6722:5591
3383:3561
2959:6192
51382:27068
2965:5295
60492:5717
8813:1798
3163:55791
9943:6093
26291:2251
53616:5608
23012:5583
3759:66008
6728:3836
2249:2251
3728:7704
6449:5532
276:178
1743:47
7580:10781
5216:55791
9611:2908
2048:23617
1499:5295
3646:51386
5178:10781
11140:9891
205:64963
3397:6938
521:51382
6093:4217
2050:288
1962:56922
10140:29883
56302:302
6093:816
2115:2078
4739:1398
6728:3842
7424:7422
3184:2932
9616:8065
8930:4204
7220:6262
26040:29072
9852:7750
1511:566
602:51479
64750:51433
5608:9064
4659:5500
8326:7480
5717:55791
1230:6347
2060:1398
5313:55703
57763:157567
5199:5650
5322:23659
6357:1238
4060:1634
3612:23479
5879:5608
55750:3055
22978:54963
1438:5295
4615:3665
5566:468
23412:648
3790:9312
55764:57599
5567:23617
57292:3802
34:27034
5685:6192
908:6124
5311:23241
2903:9127
50848:5583
10891:9440
5593:5583
4615:3654
7704:2908
2982:116987
8471:5777
11073:22883
7013:8658
4175:11340
5798:5777
665:55816
8462:23598
9943:23012
57062:10521
3055:23617
5137:2982
55703:2982
9562:51196
5289:51196
5567:91754
29122:566
5281:84720
7060:6385
908:6133
6456:153
908:6138
7321:10520
5583:11113
5567:55023
5798:5789
71:29124
5268:871
5798:5796
8471:5581
10423:5289
23309:5993
2200:2006
11329:9252
11073:9882
3799:11004
3107:10288
1956:1499
5777:6778
3107:10859
5716:51479
1459:2246
1454:324
1956:4582
1070:55791
8823:2249
6195:55786
10798:3148
5716:288
7415:9891
7514:1398
2317:2318
4690:1956
8823:2251
3561:23624
6118:5000
23438:3275
6722:6195
5777:5789
1656:8886
2048:2050
2959:6224
572:9252
5716:9861
1459:1499
5685:4175
3351:5956
9550:521
8823:2264
1743:8802
22978:5141
2932:351
819:1956
5328:566
5500:6093
6195:8013
10423:5295
51442:7005
5313:205
6586:1634
5581:6195
5777:5796
10917:11119
27286:23544
6774:3836
5328:3001
55851:51107
3162:3163
2071:2965
5650:3001
2060:3268
1991:566
3035:60487
2249:26291
10228:8773
25813:4223
2903:5775
4690:2048
6418:3148
5481:10105
5328:29122
54963:953
1459:10808
4329:1962
147:6865
3717:2887
10982:324
5313:6720
10521:7536
7345:10048
3190:10174
1991:29122
2903:6261
2932:324
8639:4953
140890:4869
5581:7074
2697:7082
55816:4916
2287:2281
5199:50848
2584:2585
5163:7533
1915:7284
57292:3811
6195:23617
546:1822
8776:9107
51196:200576
1956:5290
57292:5777
10933:9643
5295:1956
140890:220988
3717:5290
5593:23617
3195:4782
5320:23659
549:1892
9943:9252
5834:276
9123:9194
5567:10778
5281:54872
11073:7155
3717:7415
4267:302
1991:3001
3148:8590
5583:5567
8050:593
1743:23256
5440:2982
3815:1398
5701:54920
7251:2908
5682:6124
6418:26040
3717:5295
648:1876
6192:4175
57470:288
23598:10781
6921:23032
51003:3163
7220:3708
8682:51631
10055:10054
648:10989
5320:56994
2049:2050
9482:1314
2690:3590
2775:50487
5567:10520
2049:2048
5500:2997
10921:6432
4804:6624
2160:29122
7704:9734
51566:10989
3189:286148
6778:4609
3662:3665
57122:348995
6634:140890
47:23417
2623:6688
1892:56922
8470:6133
572:5532
2287:5481
10480:1974
2623:6886
2287:5480
329:842
1756:8525
2690:6774
1511:5650
1511:7057
1634:7057
6281:56302
3858:2125
5481:64750
7043:4054
1270:8576
4916:3654
5480:5481
7019:51106
9709:51510
3717:6778
3717:6774
3815:200734
3717:1956
1266:3936
8661:3646
10912:4216
6774:3654
5567:55786
6224:5682
1823:1829
2060:10617
4953:4946
147:2318
4692:4925
1634:7043
5685:11340
1438:23624
4690:5879
5701:2965
4217:9252
6347:2532
8027:10617
6357:3189
9500:29080
4023:1608
4722:4719
5295:1398
5650:23544
1634:2200
4217:9064
10841:2752
34:1892
9402:3190
9943:11329
7345:351
5480:10105
2959:5701
7374:351
5682:6138
3275:60487
2251:2264
1991:6387
6279:3276
7704:23309
8661:1974
1915:6224
445:2006
6118:9709
5682:6134
2254:1956
5481:2908
5567:572
3759:3761
5001:6118
4175:79005
908:6192
302:29124
5093:3190
6663:5077
908:9147
51341:57336
57336:2048
5009:445
5148:22978
9943:9874
10128:9500
55791:8087
5320:2775
572:5577
51019:79023
23659:10989
26040:54904
5406:223
5567:2932
10798:8590
6093:200576
1315:5682
147:2925
2060:8027
2628:27232
2959:5695
9031:7155
3184:3842
5754:3055
1499:5797
8087:51631
5581:1264
3294:415
8655:10771
3717:288
3455:23624
5566:6195
71:5216
6456:3055
4659:6093
9972:3842
23478:7326
1991:1992
1499:324
7164:4217
10921:51747
1499:1000
51727:54963
71:4046
9524:79966
9459:5295
5290:7074
2690:6449
71:4628
1991:2160
9459:5290
5682:5719
3717:57763
10912:51631
8165:276
4000:5093
5567:7572
23608:11340
5148:23048
1634:2006
9972:7175
51631:6840
5775:546
50848:6614
71:4624
5500:816
3665:3654
6720:4000
1991:23544
6774:2908
6774:6778
4739:27292
2932:2997
7533:572
6774:3455
871:5271
3190:3055
816:204851
351:63941
8326:2775
2697:5566
6401:2734
2697:5567
6307:7108
3383:3897
3455:1438
7514:8125
8618:51631
10087:10313
6281:572
1000:5295
5199:5328
1459:11140
9945:2752
71:29895
4023:223
5148:953
1511:3001
9252:3150
12:11330
3561:3565
8639:223
7514:324
7164:7165
1459:5621
57763:2049
2060:1956
5581:23617
4690:10188
392:5295
6613:6996
2697:7846
55735:26009
5701:5700
3190:140890
2246:26291
3055:5567
1991:5054
5701:5708
51365:5406
2886:9020
5566:6011
30851:6919
51747:1195
57336:65988
1511:29122
1573:2053
6224:6192
1667:713
4017:27286
6794:11113
56994:50487
9643:9734
3035:23438
3831:351
8125:3836
9943:91754
5328:23544
5581:50848
1956:2886
4659:10021
5701:5716
1956:2887
51082:2982
5701:5719
5191:5264
5777:3455
11200:545
3561:1438
1208:5406
4628:57644
6011:3055
89:7791
7514:4869
57763:2050
2060:8470
23598:7692
140890:10521
4175:9147
8682:3897
6812:351
22978:51727
89:4008
2959:5685
7704:10781
717:727
2997:178
7533:2908
9611:1195
2959:5682
4023:8525
302:51365
3336:55791
6774:168544
10841:4522
7818:2908
57804:953
64963:7284
5440:953
1153:3276
5709:5719
2775:6004
9107:6652
54872:84720
3383:6520
351:1191
656:8646
29978:7337
27034:1892
5295:5879
5532:5332
1459:3183
5567:8491
1743:7704
26512:7060
5701:9861
6722:2275
6224:7284
7528:10781
6281:302
715:713
57122:79023
5529:11200
9611:51592
7791:54836
5700:5708
9368:6550
3101:178
57045:8646
3017:192669
549:56922
3561:5777
2314:4615
5290:545
5436:8148
57644:4624
57336:23598
10250:6430
655:8646
57062:8886
5650:566
3131:10538
3184:140890
5320:50487
54920:5700
1398:1956
8404:5621
158:22978
5313:57804
4023:51631
57292:3107
9368:6583
2932:6720
5328:5650
5612:7750
158:205
7068:3276
2959:602
6366:1238
8975:54874
9550:27068
6093:3055
8027:3717
3001:566
5879:3895
4048:9520
163486:9110
6261:9127
3101:51477
908:4175
7791:4739
2620:23499
356:23048
4175:5000
6093:91754
57763:288
5332:5289
6093:9252
5685:9147
8661:10480
3939:5313
2160:5650
71:7791
5685:6224
3565:963
2697:5581
5972:10159
8625:3717
3815:6774
356:1756
4217:5567
302:6275
10921:140890
6093:23012
10778:10781
10218:8547
8625:682
1511:3486
5593:11113
816:91754
2697:5593
10798:4008
23598:4286
9123:682
7101:4869
712:713
8471:3643
10538:468
712:715
5332:51196
57062:8653
29967:27231
8625:1650
9550:51382
6224:6124
1956:7082
2309:5076
3897:4685
3035:3275
55512:2581
2309:5077
3101:3487
5583:23617
288:404734
10891:2908
2932:1499
7415:5700
5775:4023
5700:5719
29978:6782
6224:6133
11329:91754
521:27068
26512:2200
8491:91754
8148:7536
392:6604
5332:5290
8462:7572
7415:51382
1230:5355
5436:2982
10912:5796
7424:1956
5650:29122
356:9402
79023:348995
6279:55791
1459:10921
908:5682
6737:11119
908:5685
908:6224
4609:7074
9734:6613
602:5971
5290:200576
2623:23414
5566:5593
5566:55786
4286:6688
6432:728642
3897:6195
55791:10989
53616:5567
7321:7337
23659:9616
3451:3455
6774:3055
5682:11340
3612:10423
4204:9611
5566:5583
10921:7874
5566:5581
55791:3276
2690:1438
971:5777
2160:5199
1511:6387
6520:8140
9368:2870
24138:51669
6774:4609
1639:8625
8625:55037
5716:2050
3590:3717
57336:55786
23012:23617
3612:8821
60625:79665
26291:1956
25855:2804
5695:6192
546:6596
5708:5719
6722:84525
23012:816
908:5695
7763:9861
55750:5406
5911:54922
6778:27044
23598:55786
5708:55791
83700:8777
5567:6011
147:886
4869:8013
6118:5591
2953:2877
2959:6124
5178:55786
5436:51082
5199:10501
5775:5777
64130:3761
5311:7220
10628:64750
2959:11340
8655:11142
5695:6133
324:9184
2959:6919
51196:8525
51196:3708
1901:7846
5295:7074
5295:51196
5328:5054
7704:9611
5695:6138
5695:6134
1656:57062
5879:5290
10048:2908
2959:6133
2959:6134
140890:6432
55037:51631
1511:1991
140890:6430
2959:6138
1459:4255
3897:5621
3039:4673
1511:12
3039:3043
8813:54344
22859:23294
2528:10678
10617:64750
2959:9147
7122:7082
712:1634
5436:55703
158:5137
3362:153
2932:4286
2803:23499
5695:6124
3646:10920
71:6456
23414:1488
5313:953
5775:5798
894:2932
3777:7533
1991:12
51386:54700
6011:5593
5566:23617
5566:5567
2314:3276
5148:5141
7043:10637
2254:26291
5566:5577
908:2959
5567:9252
8525:5290
10558:9500
51433:991
324:991
7533:4217
5775:5789
9500:10985
51510:55665
3777:6281
5332:3708
2690:3717
7849:5076
6011:5581
5777:1438
1230:6774
5440:55703
1608:8525
6011:5583
5566:53616
1991:7057
9734:23309
3646:57062
2690:2887
8813:7704
55703:953
3655:3682
7171:3148
5775:5796
2209:3055
26512:4054
3452:3451
6195:5583
25855:55791
5957:2869
23012:9252
8661:8672
22900:842
9943:8491
3001:29122
6356:1238
2628:223
816:9252
404734:157567
2114:2908
1756:1837
3665:3451
1991:2006
5199:3001
5566:572
3799:3895
816:9874
4329:223
5581:23012
6774:2264
83700:7082
5591:2908
57763:5716
23438:60487
3383:1956
5682:5695
5566:3055
5621:4045
1499:7082
4609:23077
7013:7704
3015:3017
7514:1027
2965:2073
5137:22978
8342:2932
5581:5593
6280:6279
11329:23012
546:1974
205:5141
10055:9039
5137:953
55791:3910
3662:6688
7514:9972
5716:5708
6418:8125
5716:5709
8148:3276
5716:5700
22885:5879
5716:3717
5682:4175
6011:23617
1499:4582
6124:9147
9360:1195
5567:6093
5581:5583
29122:23544
9943:816
7043:94
3101:9945
1509:3487
1956:7422
7306:4286
6192:6124
1509:3486
4674:4675
8471:5290
6138:9147
1013:1005
10423:5332
5716:5717
8471:5295
953:5141
2690:23624
8823:26291
7301:5295
51019:51631
7572:55791
5332:200576
10920:8065
3717:1438
2246:1956
10921:728642
286:7074
8491:816
396:5879
91754:9252
4673:4676
4869:2103
4673:4674
4673:4675
23012:91754
3131:6938
5593:23012
5931:25855
2160:23544
8672:1974
5581:5567
2908:5927
4175:6133
4175:6138
140890:3183
648:55791
6614:4582
5137:205
6011:6195
5777:10288
7321:23478
5322:1573
2160:3001
11215:2932
57122:7175
34:2181
4175:6124
476:1956
22938:27044
894:1499
5295:5332
2160:566
2246:2254
6195:5567
10628:7704
2623:6774
192669:23405
9611:1105
5272:60492
23593:10128
6614:27180
994:11200
8653:10521
79869:3275
10516:1822
2071:2073
9252:9874
55746:348995
7138:22981
55568:4582
5567:7580
83700:28227
3646:9500
5440:51082
3612:51196
1892:1962
5295:8821
886:6865
5436:953
10423:51196
